# Supplementary material for: Aminoglycoside riboswitch control of the expression of integron associated aminoglycoside resistance adenyltransferases
Source: Virulence. 2020 Oct 24;11(1):1432–42. doi: 10.1080/21505594.2020.1836910 (PMC7588185; doi:10.1080/21505594.2020.1836910)
Supplement: Supplemental Material [file KVIR_A_1836910_SM5557.zip]

Archive with 6 entries (6 files):
- Supplementary Figure Legends.docx
- Supplementary_Figure_1.tiff
- Supporting_Figure3.tiff
- Supporting_Figure_2.tiff
- Supporting_Table_1.pdf
- Supporting_Table_2.pdf
